# Supplementary material for: Maternal Dietary Diversity and Birth Weight in Offspring: Evidence from a Chinese Population-Based Study
Source: Int J Environ Res Public Health. 2023 Feb 12;20(4):3228. doi: 10.3390/ijerph20043228 (PMC9960126; doi:10.3390/ijerph20043228)
Supplement: Supplementary file 1 [file ijerph-20-03228-s001.zip]

Archive with 1 entries (1 files):
- ijerph-2180980-supplementary.pdf
